# Supplementary material for: Characterisation, Sources and Flux of Unmelted Micrometeorites on Earth During the Last ~50,000 Years
Source: Sci Rep. 2018 Jun 11;8:8887. doi: 10.1038/s41598-018-27158-x (PMC5995856; doi:10.1038/s41598-018-27158-x)
Supplement: Supplementary file 2 — Supplementary Table 1 [file 41598_2018_27158_MOESM2_ESM.xls]

## Sheet: Sheet1
						SUPPLEMENTARY INFORMATION FOR
						CHARACTERISATION, SOURCES AND FLUX OF UNMELTED MICROMETEORITES ON EARTH DURING THE LAST ~50,000 YEARS
						M. Shyam Prasad*, N.G. Rudraswami, Agnelo Alexandre de Araujo, V.D. Khedekar
					Geological Oceanography Division, CSIR-National Institute of Oceanography, Dona Paula, Panaji, Goa- 403004, India.
					*Corresponding author. E-mail: shyam@nio.org
			SUPPLEMENTARY TABLE 1 : Details of micrometeorites, description of types, suggested parent bodies and basis for identification
				SAMPLE NO	SIZE IN µm	description	Parent Body (Group/Sub-group)	Basis for identification
		scoriaceous particles	1	AAS38-165 M-1 P-1	244x284	Scoriaceous	CI, CM	Identification based on major oxide ratio in triangular diagram of Fe-Mg-Si, and comparison with those from different meteorite groups
		no data* = particle too uneven or porous for credible EPMA analysis.	2	AAS38-165 M-2 P-2	194x146	Scoriaceous with forsterites and one spinel grain	CM
			3	AAS38-165 M-2 P-3	115x106	Scoriaceous with sulfur-enrichment	CI, CM, CV
			4	AAS38-165 M-2 P-5	221x285	Scoriaceous with porphyritic Forsterites (50% of the particle)	L
			5	AAS38-165 M-2 P-8	250x241	scoriaceous	no data*
			6	AAS38-165 M-3 P-1	202x79	Scoriaceous	CV
			7	AAS38-165 M-4 P-4	211x406	Scoriaceous large-size	CM
			8	AAS38-165 M-4 P-7	186x124	Scoriaceous	CV
			9	AAS38-165 M-5 P-4	244x133	Scoriaceous	CI, CO
			10	AAS38-165 M-5 P-5	282x259	Scoriaceous	CI, CO
			11	AAS38-165 M-5 P-6	246x197	Scoriaceous	CI, CO, CM, CV
			12	AAS38-165 M-6 P-1	162x117	scoriaceous	CI, CO, CM, CV
			13	AAS38-165 M-6 P-2	310x145	scoriaceous	CR, CI, CM
			14	AAS38-165 M-6 P-3	237x143	Scoriaceous	CM
			15	AAS38-165 M-6 P-4	278x181	Scoriaceous	CI, CO, CM
			16	AAS38-165 M-7 P-2	125x121	Scoriaceous	CV
			17	AAS38-165 M-7 P-4	322x211	Scoriaceous	no data
			18	AAS38-165 M-7 P-5	132x253	scoriaceous	no data
			19	AAS38-165 M-7 P-6	302x143	Scoriaceous	no data
			20	AAS38-165 M-8 P-4	161x108	Scoriaceous	no data
			21	AAS38-165 M-8 P-5	167x130	Scoriaceous	no data
			22	AAS38-165 M-8 P-6	158x100	Scoriaceous	CI, CM, CV
			23	AAS38-165 M-9 P-2	200x129	Scoriaceous	CR, CI, CM, CV
			24	AAS38-165 M-9 P-4	156x111	Scoriaceous	CI, CO, CM, CV
			25	AAS38-165 M-10 P-1	188x140	Scoriaceous with one pyroxene and one olivine inclusion	CI, CM, CV
			26	AAS38-165 M-10 P-4	147x292	Scoriaceous	CV
			27	AAS38-165 M-10 P-6	147x141	Scoriaceous	CI, CM, CV
			28	AAS38-165 M-10 P-7	117x58	Scoriaceous	CV
			29	AAS38-165 M-11 P-3	125x103	scoriaceous	CM, CV
			30	AAS38-155 M-2 P-2	137x134	scoriaceous	CI, CO, CM, CV
			31	AAS38-155 M-2 P-3	143x90	scoriaceous	CI, CM
			32	AAS38-155 M-2 P-4	123x111	Scoriaceous	CO, CM
			33	AAS38-155 M-2 P-5	93x100	Scoriaceous	CO, CV
			34	AAS38-155 M-4 P-1	262x214	Scoriaceous	CM
			35	AAS38-155 M-4 P-4	395x260	Scoriaceous	CI, CM, CV
			36	AAS38-155 M-4 P-5	438x314	Scoriaceous	CI, CO, CM
			37	AAS38-155 M-4 P-6	193x213	Scoriaceous	CM, CV
			38	AAS38-155 M-5 P-2	275x162	Scoriaceous	CI, CO, CM
			39	AAS38-155 M-5 P-5	326x292	Scoriaceous	CM, CV
			40	AAS38-155 M-5 P-6	141x88	Scoriaceous	CI, CM, CV
			41	AAS38-155 M-5 P-8	147x74	Scoriaceous	CI, CO
			42	AAS38-155 M-6 P-3	190x123	scoriaceous	CO, CM
			43	AAS38-155 M-6 P-4	170x147	Scoriaceous	CR, CI, CM, CV
			44	AAS38-155 M-6 P-5	282x188	Scoriaceous	CV
			45	AAS38-155 M-6 P-11	120x132	Scoriaceous	CR, CI, CO, CM, CV
			46	AAS38-155 M-6 P-12	166x172	Scoriaceous	CV
			47	AAS38-155 M-6 P-15	205x99	Scoriaceous	CM, CV
			48	AAS38-155 M-6 P-17	188x143	Scoriaceous	CI, CO, CM, CV
			49	AAS38-155 M-6 P-18	238x163	Scoriaceous with olivine and pyroxene inclusions	CO, CM, CV
			50	AAS38-155 M-8 P-1	143x229	Scoriaceous	CI, CM, CV
			51	AAS38-155 M-8 P-2	151x230	Scoriaceous with reduced metal	CO, CM, CV
			52	AAS38-155 M-11 P-1	163x77	Scoriaceous	CV, CM, CV
			53	AAS38-155 M-11 P-2	282x186	Scoriaceous	CO, CM, CV
			54	AAS38-155 M-13 P-1	105x53	Scoriaceous	CV
			55	AAS38-155 M-13 P-2	84x68	Scoriaceous with a cluster of forsterites	CR, CI, CM, CV
			56	AAS38-153 M-8 P-1	299x210	Scoriaceous with a forsterite inclusion	CI, CO
			57	AAS38-153 M-9 P-1	162x126	Scoriaceous with chrome-spinel inclusions	CI, CO
			58	AAS38-153 M-13 P-1	224	Scoriaceous	no data
			59	AAS38-153 M-15 P-2	101x85	Scoriaceous with Mg-rich pyroxene grains	no data
			60	AAS38-153 M-17 P-1	337	Scoriaceous	no data
			61	AAS38-153 M-17 P-2	150x144	Scoriaceous	no data
			62	AAS38-153 M-17 P-3	264	Scoriaceous	CM
			63	AAS38-153 M-18 P-1	293x180	Scoriaceous	CO, CM, CV
			64	AAS38-153 M-19 P-2	175x103	Scoriaceous	CR, CI, CM, CV
			65	AAS38-153 M-20 P-3	254x226	Scoriaceous	CO, CM, CV
			66	AAS38-153 M-21 P-1	195x183	Scoriaceous	CO, CM, CV
			67	AAS38-153 M-21 P-3	318x205	Scoriaceous	CI, CO, CM, CV
			68	AAS38-153 M-23 P-2	233x164	Scoriaceous	UOC
			69	AAS38-147 M-14 P-1	208x212	Scoriaceous	CO, CM, CV
			70	AAS38-147 M-14 P-3	230x 500	Scoriaceous	CI, CO
			71	AAS38-147 M-16 P-1	236x184	Scoriaceous	CO, CM, CV
			72	AAS38-147 M-16 P-3	300X135	scoriaceous	CO, CM, CV
			73	AAS38-147 M-17 P-2	162x213	Sc oriaceous, highly fluffy, sulfur-rich	CO, CM
			74	AAS38-147 M-17 P-5	137	Scoriaceous with pyroxene, ca-rich pyroene and forsterite inclusions	CR, CI, CM
			75	AAS38-147 M-18 P-3	255x199	Scoriaceous with forsterite inclusions	CI, CO
			76	AAS38-147 M-19 P-1	138x224	Scoriaceous	CO, CM, CV
			77	AAS38-147 M-19 P-2	190x244	Scoriaceous	CO, CM, CV
			78	AAS38-147 M-19 P-3	135x70	Scoriaceous with highly fluffy matrix, volatile-enriched	no data
			79	AAS38-147 M-19 P-5	258x155	Scoriaceous	no data
			80	AAS38-147 M-20 P-1	153x251	Scoriaceous with one pyroxene grain	CI, CM
			81	AAS38-147 M-20 P-4	315 x 206	Scoriaceous with one pyroxene and one olivine grain	CM, CV
			82	AAS38-147 M-21 P-1	163x83	Scoriaceous	CO, CV
			83	AAS38-147 M-21 P-2	149x232	Scoriaceous	CV
			84	AAS38-147 M-21 P-3	130x70	Scoriaceous	no data
			85	AAS38-147 M-21 P-4	119x168	Scoriaceous	no data
			86	AAS38-147 M-21 P-8	192 X 285	Scoriaceous	CO, CM, CV
			87	AAS38-147 M-22 P-1	149x130	Scoriaceous	CO, CM, CV
			88	AAS38-147 M-22 P-3	336 x 286	Scoriaceous	CI, CO, CM
			89	AAS38-147 M-23 P-2	249x216	Scoriaceous	CO, CI
			90	AAS38-147 M-23 P-3	278x116	Scoriaceous	CO, CM, CV
			91	AAS38-147 M-23 P-5	158x140	Scoriaceous	CO, CM
			92	AAS38-147 M-25 P-1	223x150	Scoriaceous	no data
			93	AAS38-147 M-25 P-3	83x70	Scoriaceous highly fluffy	CI, CO, CM, CV
			94	AAS38-147 M-25 P-4	202x122	Scoriaceous	no data
			95	AAS38-147 M-25 P-6	205x147	Scoriaceous	CM
			96	AAS38-147 M-25 P-7	229x172	Scoriaceous	CM
			97	AAS38-147 M-26 P-2	172x164	Scoriaceous	no data
			98	AAS38-147 M-26 P-4	343	Scoriaceous	CI, CO, CV
			99	AAS38-147 M-26 P-6	102x57	Scoriaceous	no data
			100	AAS38-139 M-7 P-1	274x227	Scoriaceous	CV
			101	AAS38-139 M-7 P-3	305x302	Scoriaceous with a forsterite and an enstatite inclusion	CI, CM
			102	AAS38-139 M-7 P-5	132x97	scoriaceous with an enstatite inclusion	no data
			103	AAS38-139 M-7 P-9 A OLD	145x210	Scoriaceous	no data
			104	AAS38-139 M-7 P-9 B OLD	256x165	Scoriaceous with a pyroxene inclusion	CI, CO, CM, CV
			105	AAS38-139 M-7 P-112	218 X 208	Scoriaceous	no data
			106	AAS38-139 M-8 P-1	135x143	Scoriaceous	CV
			107	AAS38-139 M-8 P-2	276	Scoriaceous	CI, CO, CM
			108	AAS38-139 M-8 P-3	343x184	scoriaceous	CO
			109	AAS38-139 M-9 P-1	169x119	scoriaceous	CI, CO, CM, CV
			110	AAS38-139 M-9 P-5	178x125	Scoriaceous	CI, CO, CM, CV
			111	AAS38-139 M-10 P-6	194	Scoriaceous	no data
			112	AAS38-139 M-14 P-14-14 A OLD	105x116	Scoriaceous	no data
			113	AAS38-139 M-14 P-16-14 OLD	238x171	Scoriaceous	CI, CO, CM, CV
		composite particles :all are included in scoriaceous and chondrule categories, therefore numbers not assigned					Group/Sub-group	Identification - classification based on primary mineralogy by van Schmus and Wood (1967), Brearley and Jones (1998), Weisberg et al. (2005)	CHONDRULE (PARTIAL/ WHOLE)
			I	AAS38-165 M-2 P-1	732x392	Type IIAB chondrule in a Scoriaceous matrix	H OR L	OC chondrule, olivine (Fa32.45%) 10%, pyroxene (Fs-32.36,Wo-2.57) 40% + mesostasis glass 30%, metal = taenite(Ni-51%)+whitlockite 5% +matrix	PARTIAL
			II	AAS38-165 M-2 P-5	206x249	Type IIB Chondrule fragment,pyroxene (Fs-32.36,Wo-2.57), olivine (Fa32.45%) + mesostasis glass and matrix comprising of oxidized metal	L	OC chondrule, pyroxene (Fs-13.13,Wo-3.75) 50%+ feldspatihc glass 4% & 6% metal FeNiS+ matrix 40%	PARTIAL
			III	AAS38-155 M-3 P-1	207x163	Type IIAB POP chondrule in scoriaceous matrix	CO	CO chondrule(small size of partial chondrule), olivine(Fa32.45%)34% mean deviation of olivine <5%, pyroxene (Fs-5.69,Wo-2.14) 24% +2% metal &40% matrix, matrix follows CC data trend in CO zone	PARTIAL
			IV	AAS38-155 M-4 P-2	252x149	Type IB POP chondrule in scoriaceous matrix	CV	CV chondrule, pyroxene (Fs-6.61,Wo-5.51) 100% + matrix, matrix follows CC data trend in CV zone	PARTIAL
			V	AAS38-155 M-5 P-1	162x257	Type IIAB POP chondrule in scoriaceous matrix	CO	CO partial chondrule, small size, olivine(Fa46.91%) 15% mean deviation of olivine >5%, pyroxene (Fs-6.56,Wo-1.67) 35% , oxidised metal Ni+ 30%matrix	PARTIAL
			VI	AAS38-155 M-6 P-6	159x120	Type IB pyroxene chondrule in a scoriaceous matrix	CV	CV chondrule, px (Fs-3.62,Wo-5.83) 100% + matrix	PARTIAL
			VII	AAS38-155 M-6 P-7	182x219	scoriaceous with Two full chondrules : (1) Olivine chondrule - Type IB (2) Pyroxene (enstatite) Type IIB chondrule	CM	CM chondrule, olivine (Fa8.73%) 100% +Pentlandite metal + MATRIX, chondrite:matrix 20:80, matrix plot falls in CM zone, CM chondrule, PX (Fs-19.59,Wo-3.01) 100%.	WHOLE
			VIII	AAS38-153 M-19 P-1	215x193	Type IIAB POP chondrule in matrix - dominantly enstatite with olivine	CR	CR partial chondrule, olivine (Fa41.87%)mean deviation of olivine >5% , 25%, pyroxene (Fs-7.62,Wo-1.27) 40% & metal 5%+matrix30%,llaB, choundrule:matrix:metal 65:30:5	PARTIAL
			IX	AAS38-153 M-19 P-3	253x157	Type IIAB POP chondrule in matrix- olivine (Fa10.75%) 22%, pyroxene (Fs-8.5,Wo-1.53) 22% +31% (An 85.99%)plagioclase	CV	CR chondrule, olivine (Fa10.75%) 22% mean deviation of olivine >5%, pyroxene (Fs-8.5,Wo-1.53) 22% +31% (An 85.99%)plagioclase & metal6% FeO+19%matrix, chondrule:matrix:metal 75:20:5	PARTIAL
			X	AAS38-153 M-19 P-5	95x65	Type IB pyroxene chondrule in matrix	CO	CO partial chondrule - PX (Fs-5.24,Wo-4.71) 90%, METAL 10% + NO MATRIX	PARTIAL
			XI	AAS38-147 M-5 P-15	219x215	Type IIB chondrule : Porphyritic pyroxene enstatite and forsterite	CV	CV chondrule, olivine (Fa19.9%)10%, pyroxene (Fs-6.37,Wo-1.94) 80% & FeNiS metal10%+ MATRIX	PARTIAL
			XII	AAS38-147 M-12 P-35	417	Type IIAB POP chondrule in a large Scoriaceous particle	CV	CV chondrule - olivine (Fa13.66%)10%, pyroxene (Fs-20.92,Wo-3.2) 57% & metal 33% reduced sulfide mineral +in MATRIX, choundrule:matrix:metal 20:75:5, chondrule fragments are spread all over in the matrix, matrix follows CC data trend in CV zone	PARTIAL
			XIII	AAS38-147 M-17 P-1	321x265	Type IIAB Porphyritic olivine - pyroxene chondrule with chrome-spinel inclusions and small bit of matrix	CV	CV chondrule, olivine (Fa-58.89%) 51%, pyroxene (Fs-46.05,Wo-3.18) 32% & isotropic mesostasis glass 17% + metal & Cr2o3 IN MATRIX + MATRIX, choundrule:matrix:metal 80:15:5	PARTIAL
			XIV	AAS38-147 M-18 P-1	168x218	Type IB Pyroxene (enstatite) chondrule broken chondrule	CV	CV chondrule,pyroxene (Fs-3.79,Wo-1.59) 90% & 10% METAL KAMACITE (Ni-6%) + NO MATRIX	PARTIAL
			XV	AAS38-147 M-26 P-3	295x185	Two chondrules: (1) olivine (Fa3.88%) Type IA (2) olivine (Fa6.26%) 65%, pyroxene (Fs-22.2,Wo-0.67) 35% Type IIAB chondrule + MATRIX	CM	CM chondrule, olivine (Fa3.88%) 100% + MATRIX	PARTIAL
			XVI	AAS38-139 M-9 P-4	253	Type IB Chondrule of ~100 um in a scoriaceous matrix : pyroxene (Fs-4.6,Wo-2.15)& matrix	CM	CM chondrule- pyroxene (Fs-4.6)+matrix, chondrule:matrix 40:60, size of partial chondrule, matrix follows CC data trend in CM zone	PARTIAL
			XVII	AAS38-139 M-10 P-2	149x195	Type IIB Pyroxene chondrule with small portion of matrix	CM	CM chondrule (size of the chondrule, matrix follows CC data trend in CM zone), olivine (Fa31%)14%, pyroxene (Fs-29.81,Wo-1.73) 67% & matrix17%+METAL2%, no glass	PARTIAL
							Group/Sub-group	Identification - classification based on primary mineralogy by van Schmus and Wood (1967), Brearley and Jones (1998), Weisberg et al. (2005)	CHONDRULE (PARTIAL/ WHOLE)
		chondrules	114	AAS38-165 M-2 P-1	732x392	Type IIAB chondrule in a Scoriaceous matrix (also included among composite particles)	H OR L	OC chondrule, olivine (Fa32.45%) 10%, pyroxene (Fs-32.36,Wo-2.57) 40% + mesostasis glass 30%, metal 15%TAENITE(Ni-51%)+whitlockite 5% +matrix	PARTIAL
			115	AAS38-165 M-2 P-5	206x249	Type IIB Chondrule fragment. Ca-rich enstatites comprise 70% of the particle with plagioclase feldspar (oligoclase) inclusion and matrix comprising of oxidized metal (also included among composite particles)	L	OC chondrule, pyroxene (Fs-13.13,Wo-3.75) 50%+ feldspatihc glass 4% & 6% metal FeNiS+ matrix 40%	PARTIAL
			116	AAS38-165 M-3 P-2	205x111	Type IB Pyroxene chondrule - enstatite grains and metal rim	CV	CV chondrule, pyroxene (Fs-8.37 Wo-4.44) 90%+ & 10% metal FeNi oxidised	WHOLE
			117	AAS38-165 M-4 P-3	184x123	Type IIB chondrule, pyroxene (Fs-29.27 Wo-0.78) 90%+ 5% mesostasis glass & 5% metal FeNi	L	OC-L chondrule, pyroxene (Fs-29.27 Wo-0.78) 90%+ 5% isotropic mesostasis glass & 5% metal FeNi oxidised	PARTIAL
			118	AAS38-165 M-9 P-1	172x130	Type IIB Pyroxene chondrule - enstatite grains and metal rim	CO	CO chondrule, pyroxene (Fs-29.27 Wo-0.78) 90%+ 5% mesostasis glass & 5% metal FeNi oxidised	PARTIAL
			119	AAS38-165 M-10 P-3	145x234	Type IIB Pyroxene chondrule - enstatite grains with reduced metal and sodic feldspar	LL	OC chondrule, pyroxene (Fs-34.36 Wo-1.45) 80%+ 5% mesostasis & 15% metal FeNi taenite (Ni-43%)	PARTIAL
			120	AAS38-155 M-3 P-1	207x163	Type IIAB POP chondrule in a scoriaceous matrix (also included among composite particles)	CO	CO chondrule(small size of partial chondrule), olivine(Fa32.45%)34% mean deviation of olivine <5%, pyroxene (Fs-5.69,Wo-2.14) 24% +2% metal &40% matrix, matrix follows CC data trend in CO zone	PARTIAL
			121	AAS38-155 M-4 P-2	252x149	Type IB POP chondrule in a scoriaceous matrix (also included among composite particles)	CV	CV chondrule, pyroxene (Fs-6.61,Wo-5.51) 100% + matrix, matrix follow CC data trend in CV zone	PARTIAL
			122	AAS38-155 M-5 P-1	162x257	Type IIAB POP chondrule with scoriaceous matrix (also included among composite particles)	CO	CO partial chondrule, small size, olivine(Fa46.91%) 15% mean deviation of olivine >5%, pyroxene (Fs-6.56,Wo-1.67) 35% , 20%metal OXIDISED Ni+ 30%matrix	PARTIAL
			123	AAS38-155 M-5 P-7	250x140	Type IIB chondrule, Ca rich px (Fs-15.84,Wo-48.13) 75% , 19% mesostaisis, 6%metal FeNi	CO	CO chondrule, Ca rich px (Fs-15.84,Wo-48.13) 75% , 19% MESOSTAISIS, 6%metal FeNi	PARTIAL
			124	AAS38-155 M-6 P-1	237x170	Type IIB Enstatite (Mg-rich pyroxene) chondrule remnants of rim visible	CV	CV chondrule, olivine (Fa43.88%) 10%, pyroxene90% (Fs-26.75,Wo-0.68) &+NO MATRIX	PARTIAL
			125	AAS38-155 M-6 P-2	222	Type IIB chondrule, px (Fs-21.91,Wo-4.36) 90% , 10%metal FeNi low totals + no matrix, remnants of rim visible	CR	CR chondrule, px (Fs-21.91,Wo-4.36) 90% , 10%metal FeNi + no matrix	PARTIAL
			126	AAS38-155 M-6 P-6	159x120	Type IB pyroxene (Fs-21.91,Wo-4.36) 90%, chondrule in a scoriaceous matrix (also included among composite particles)	CV	CV chondrule, px (Fs-3.62,Wo-5.83) 100% + matrix	PARTIAL
			127	AAS38-155 M-6 P-7	182x219	Two chondrules in a scoriaceous matrix, Type IIA with forsterite and Type IIB enstatite chondrules (also included among composite particles)	CM	CM chondrule, PX (Fs-19.59,Wo-3.01) 100% + MATRIX, chondrite:matrix 20:80, matrix plot falls in CM zone	WHOLE
			128	AAS38-155 M-6 P-10	246	Type IB enstatite chondrule with rim, and coarse-grained matrix surrounds the chondrule which has Fe-Ni metal	CM	CM partial chondrule, px (Fs-6.65,Wo-1.67) 44% + 10% metal (FeNis) + 46% MATRIX	PARTIAL
			129	AAS38-155 M-6 P-13	188x146	Type IIB Chondrule fragment Pyroxene grain (hypersthene), olivine with exsolved feldspathic glass	CV	CV partial chondrule, olivine (Fa45.15%) 15%, pyroxene (Fs-40.11,Wo-1.90) 68%+15% mesostasis GLASS &+metal is Cr 2% bearing+NO MATRIX	PARTIAL
			130	AAS38-155 M-6 P-19	198x183	Type IIA POP chondrule Porphyritic olivine pyroxene	CM	CM partial chondrule, olivine (Fa36.08%) 10%, pyroxene (Fs-33.9,Wo-1.68) 70%+10% mesostasis+10%metal (TAENITE)+NO MATRIX	PARTIAL
			131	AAS38-155 M-6 P-21	169	Dusty olivine chondrule with reverse zoning	UOC	OC chondrule, olivine (Fa49.85%) 80% mean deviation of olivine <5%, & metal 20%% S rich+NO MATRIX	PARTIAL
			132	AAS38-155 M-7 P-2	162x126	Type IAB POP chondrule , olivines few rounded ones surrounded by enstatites	CV	CV partial chondrule, olivine (Fa4.36%) 55% mean deviation of olivine <5%, pyroxene (Fs-5.39,Wo-1.76) 40% +5% metal+NO MATRIX	PARTIAL
			133	AAS38-155 M-7 P-3	218x219	Type IIAB POP chondrule with ferroenstatite-olivine and reduced metal (pentlandite)	CM	CM chondrule, olivine (Fa33.07%) 40%, PX (Fs-31.33,Wo-2.42) 50% & metal (FeNiS) 10% S rich+NO MATRIX	PARTIAL
			134	AAS38-155 M-12 P-2	156	Type IIB Enstatite chondrule	CR	CR Chondrule = 5%metal+ 95%enstatite (Fs-24.03,Wo-0.78) + no matrix	PARTIAL
			135	AAS38-153 M-8 P-2	222x210	Type IB Chondrule, px (Fs-8.23,Wo-2.82) + 60%, feldspar (An 98.78) 30%+ metal 10% + no matrix (also included among composite particles)	CV	CV Chondrule, px (Fs-8.23,Wo-2.82) 60%, feldspar (An 98.78) 30%+ metl 10% + no matrix	PARTIAL
			136	AAS38-153 M-15 P-1	299x185	Dusty olivine chondrule	UOC	OC chondrule, dusty olivine, olivine (Fa29.35%) 80% reverse zoned, & metal (FeO) 20% + NO MATRIX, mean deviation of olivine <5%	PARTIAL
			137	AAS38-153 M-19 P-1	215x193	Type IIAB POP chondrule in matrix - dominantly enstatite with olivine (also included among composite particles)	CR	CR partial chondrule, olivine (Fa41.87%)mean deviation of olivine >5% , 25%, pyroxene (Fs-7.62,Wo-1.27) 40% & metal 5%+matrix30%,llaB, chondrule:matrix:metal 65:30:5	PARTIAL
			138	AAS38-153 M-19 P-3	253x157	Type IIAB POP chondrule in matrix- enstatite with olivine and Ca-rich feldspar (also included among composite particles)	CR	CR chondrule, olivine (Fa10.75%) 22% mean deviation of olivine >5%, pyroxene (Fs-8.5,Wo-1.53) 22% +31% (An 85.99%)plagioclase & metal6% FeO+19%matrix, chondrule:matrix:metal 75:20:5	PARTIAL
			139	AAS38-153 M-19 P-5	95x65	Type IB pyroxene chondrule in matrix (also included among composite particles)	CO	CO partial chondrule - PX (Fs-5.24,Wo-4.71) 90%, metal 10% + NO MATRIX	PARTIAL
			140	AAS38-153 M-20 P-2	296x225	Type IB Radiating pyroxene chondrule	H	OC-H chondrule, Radiating pyroxene (Fs-23.6,Wo-1.59) 100%, & + NO MATRIX	PARTIAL
			141	AAS38-153 M-24 P-1	133x104	Type IIB chondrule no matrix+rim, FeNi metal ( 10%), feldspar An 99.24(28%)+ px (Fs-15.2,Wo-4.45) (56%)+ Fa=16.74 (6%)	H	OC - H chondrule no matrix+rim, FeNi metal kamacite COMPOSITION(10%), feldspar An 99.24(28%)+ px (Fs-15.2,Wo-4.45) (56%)+ Fa=16.74 (6%) mean deviation of olivine <5%	PARTIAL
			142	AAS38-153 M-24 P-2	133x92	Type IB Pyroxene chondrule in matrix	CO	CO partial chondrule -small size, olivine (Fa3.41%) 12% mean deviation of olivine <5% , pyroxene (Fs-5.69,Wo-2.14) 77% & 4%metal, 7%matrix, small size	PARTIAL
			143	AAS38-147 M-5 P-15	219x215	Type IIB chondrule : Porphyritic pyroxene enstatite and forsterite (also included among composite particles)	CV	CV chondrule, olivine (Fa19.9%)10%, pyroxene (Fs-6.37,Wo-1.94) 80% & FeNiS metal10%+ MATRIX	PARTIAL
			144	AAS38-147 M-12 P-35	417	Type IIAB POP chondrule in a LARGE Scoriaceous PARTICLE	CV	CV chondrule - olivine (Fa13.66%)10%, pyroxene (Fs-20.92,Wo-3.2) 57% & metal 33% reduced sulfide mineral +in MATRIX, choundrule:matrix:metal 20:75:5, chondrule fragments are spread all over in the matrix, matrix follows CC data trend in CV zone	PARTIAL
			145	AAS38-147 M-14 P-2	90x125	Type IIB Chondrule : enstatite, anorthite	CR	CR - PX (Fs-19.56,Wo-3.29) 80%, 10% An93.7PLAGIO, FeNi metal 10% + NO MATRIX	PARTIAL
			146	AAS38-147 M-17 P-1	321x265	Type IIAB Porphyritic olivine - pyroxene chondrule with chrome-spinel inclusions and small bit of matrix - (also included among composite particles)	CV	CV chondrule, olivine (Fa-58.89%) 51%, pyroxene (Fs-46.05,Wo-3.18) 32% & isotropic mesostasis glass 17% + metal & Cr2o3 IN MATRIX + MATRIX, chondrule:matrix:metal 80:15:5	PARTIAL
			147	AAS38-147 M-18 P-1	168x218	Type IB Pyroxene (enstatite) chondrule broken chondrule (also included among composite particles)	CV	CV chondrule,pyroxene (Fs-3.79,Wo-1.59) 90% & 10% metal kamacite (Ni-6%) + NO MATRIX	PARTIAL
			148	AAS38-147 M-18 P-2	136x92	Type IB chondrule , plagio 63%, diopside27% & 10% metal	H	H - OC chondrule , plagio 63%, diopside27% & 10% metal taenite + NO MATRIX	PARTIAL
			149	AAS38-147 M-18 P-4	219x161	Type IIB Pyroxene (enstatite) chondrule in a fine-grained matrix, Also has kamacite grains	CV	CV chondrule, pyroxene (Fs-10.29,Wo-1.35) 95% & 5% metal kamacite (Ni8%) + NO MATRIX OC chondrule, olivine 15%, pyroxene80% & metal kamacite+NO MATRIX	PARTIAL
			150	AAS38-147 M-19 P-4	195x206	chondrule - no matrix,thin rim, FeNi metal (5%), feldspar An 94.24 (5%)+ px (Fs-20.45,Wo-3.67)(85%)+ Fa24.32 (5%)	L	OC - L chondrule - no matrix,thin rim, FeNi metal kamacite COMPOSITION(5% Ni) >>> type 3, feldspar An 94.24 (5%)+ px (Fs-20.45,Wo-3.67)(85%)+ Fa24.32 (5%), mean deviation of olivine <5% because of partial chondrule	PARTIAL
			151	AAS38-147 M-21 P-5	189x218	Type IIA Barred olivine chondrule rim surrounding the particle	H	OC-H chondrule, olivine 85%, & metal -bar of FeO15%+NO MATRIX	WHOLE
			152	AAS38-147 M-21 P-6	163x70	Type IIA Porphyritic olivine chondrule	LL	OC - no matrix, metal, mean deviation of olivine <5%, thin rim	PARTIAL
			153	AAS38-147 M-23 P-4	252	DUSTY Olivine chondrule	UOC	OC chondrule, olivine (Fa80.80%) 95%, & metal (FeO) 5% S rich+NO MATRIX, DUSTY OLIVINE	PARTIAL
			154	AAS38-147 M-25 P-5	182	Type IIA Porphyritic olivine chondrule, olivine (Fa54.94%) 85%,metal 15% + MATRIX	H	OC chondrule, olivine (Fa54.94%) 85%,metal (FeO) 15% + MATRIX, PO	PARTIAL
			155	AAS38-147 M-26 P-3	295x185	Two Chondrules two of them (Type IA and IIAB) (also included among composite particles)	CM	CM chondrule, olivine (Fa3.88%) 100% + MATRIX	PARTIAL
			156	AAS38-139 M-7 P-8	220 X 160	Type IIA POP Pyroxene-Olivine chondrule	H	OC - Porphyritic Olivine chondrule	WHOLE
			157	AAS38-139 M-9 P-3	125	Dusty olivine chondrule	UOC	OC chondrule, olivine (Fa49%) 89%, & metal (FeO) 11% S rich+NO MATRIX, DUSTY OLIVINE	WHOLE
			158	AAS38-139 M-9 P-4	253	Type IB Chondrule of ~100 um in a scoriaceous matrix : pyroxene (Fs-4.6,Wo-2.15)& matrix	CM	CM chondrule- pyroxene (Fs-4.6)+matrix, choundrule:matrix 40:60, size of partial chondrule, matrix follows CC data trend in CM zone	PARTIAL
			159	AAS38-139 M-10 P-2	149x195	Type IIB Pyroxene chondrule with small portion of matrix - (also included among composite particles)	CM	CM chondrule (size of the chondrule, matrix follows CC data trend in CM zone), olivine (Fa31%)14%, pyroxene (Fs-29.81,Wo-1.73) 67% & matrix17%+metal2%, no glass	PARTIAL
			160	AAS38-139 M-10 P-5	142x109	Type IB Pyroxene chondrule with rim	CO	CO chondrule- PX (Fs-7.9 Wo-2.61) -100%,NO MATRIX	PARTIAL
			161	AAS38-139 M-12 P-12-10 OLD	192x132	POP Pyroxene-Olivine particle olivine80%, pyroxene15% & metal5%reduced sulfide mineral (also included among composite particles)	CV	CV chondrule(size of the chondrule), olivine (Fa31%) 13%, pyroxene (Fs-8.91,Wo-1.86)777% & metal 10%reduced sulfide mineral (POP chondrule)	PARTIAL
		glassy matrix	162	AAS38-165 M-2 P-4	237x230	Matrix of an ordinary chondrite. Olivine normative comp with interstitial glass of Na-rich feldspar	UOC	Identification based on major oxide ratio in triangular diagram of Fe-Mg-Si, and comparison with those from different meteorite group and texture of the particle
			163	AAS38-165 M-4 P-2	122x82	Glassy matrix with an inclusion of melilite/fassaite	UOC
			164	AAS38-165 M-10 P-2	180x200	Matrix with desication cracks, Olivine normative matrix with enstatite and sodic feldspar inclusions	UOC
			165	AAS38-165 M-10 P-8	301x220	Olivine normative slab (hardened matrix) with Fe streaks	UNKNOWN
			166	AAS38-165 M-11 P-1	75x88	Olivine normative composition (hardened material) with Fe and a bit of Ni (0.3%) small inclusions	UNKNOWN
			167	AAS38-155 M-2 P-1	309x204	MATRIX glassy, olivine normative with rim and oxidized metal, has possible feldspar inclusions	UOC
			168	AAS38-155 M-5 P-3	284x125	Glassy matrix,olivine normative with oxidized metal and rim, no matrix.	UOC
			169	AAS38-155 M-5 P-4	277x162	MATRIX, hard, glassy, with oxidized and unoxidized metal	UOC
			170	AAS38-155 M-6 P-9	353x83	Matrix fragment Na-Ca-Al rich feldspathic glass in an olivine matrix.	UOC
			171	AAS38-153 M-21 P-4	316x196	MATRIX, hard and glassy with OXIDIZED metal	UOC
			172	AAS38-147 M-16 P-2	240	Matrix, Fe-rich olivine normative	UOC
			173	AAS38-147 M-21 P-7	91X106	MATRIX, hard and glassy	UOC
			INDIVIDUAL MINERAL GRAINS
		Individual Mineral grains	174	AAS38-165 M-4 P-6	244x233	euhedral olivine grain with chrome-spinel inclusions	CV	Identification based on occurrence of individual mineral grains in CV chondrites
			175	AAS38-155 M-6 P-14	201x147	fluffy pyroxene grain
			176	AAS38-155 M-15 P-1	305x154	pyroxene
			177	AAS38-153 M-20 P-1	153x146	Olivine grain single
			178	AAS38-147 M-17 P-3	229x267	Single enstatite grain
			179	AAS38-147 M-20 P-2	125x118	Enstatite grain Large Enstatite surrounded by nickel-iron
			180	AAS38-147 M-25 P-2	259x137	pyroxene grain
			181	AAS38-139	58	Pyroxene independent grain
			182	AAS38-139 M-7 P-6	209x148	olivine grain
			183	AAS38-139 M-10 P-1	150x154	Enstatite grain
		Refractory minerals	184	AAS38-155 M-6 P-8	205x144	Scoriaceous with melilite abundantly distributed (Ca,Al, Mg with Ti)	CV	Identification based on the chemical compositions and comparison with similar occurrences in different meteorites
			185	AAS38-155 M-7 P-1	159x35	Fassaite grain surrounded by an oxidized Fe-rich rim area	CV
			186	AAS38-155 M-12 P-1	279x178	Scoriaceous with many spinels	CV
			187	AAS38-147 M-22 P-2	231x235	Hardened particle comprising totally of diopside and enstatite	CO
			188	AAS38-147 M-23 P-1	297x241	Scoriaceous matrix, having enstatite, spinel, schreibersite, forsterite	CV
		**Also included in glassy matrix category	**163	AAS38-165 M-4 P-2	122x82	Glassy matrix with an inclusion of melilite/fassaite	UOC
		Metal & metal-rich chondrites	189	AAS38-165 M-2 P-7	240x229	metal-rich chondritic : one large forsterite inclusion in an oxidized metal-rich matrix	Carbonaceous Chondritic	Carbonaceous Chondritic
			190	AAS38-165 M-4 P-1	386x185	pure nickel particle 100% Nickel, has a thick rim which is also 100% Nickel	Unknown	Unknown
			191	AAS38-147 M-17 P-4	131x138	Euhedral Porphyritic pyroxenes with reduced metal blobs of kamacite composition embedded in a fine-grained matrix	Carbonaceous Chondritic	Carbonaceous Chondritic
			192	AAS38-147 M-18 P-5	93x104	metal-rich. Fa-rich olivines in a feldspathic matrix with abundant small blobs of kamacite	Carbonaceous Chondritic	Carbonaceous Chondritic
			193	AAS38-147 M-26 P-1	162x139	metal-rich chondritic	Carbonaceous Chondritic	Carbonaceous Chondritic
			194	AAS38-139 M-7 P-7	33x38	Schreibersite grain	Unknown	Unknown
			195	AAS38-139 M-15 P-1	136x316	Taenite aqueously altered	Unknown	Unknown
		Cosmic spherules/Melted micrometeorites	1	AAS38-165 M-4 P-5	260	barred/cryptocrystalline spherule
			2	AAS38-165 M-5 P-1	181	Porphyritic spherule
			3	AAS38-165 M-5 P-2	201	barred spherule
			4	AAS38-165 M-5 P-3	260	Porphyritic spherule
			5	AAS38-165 M-7 P-3	138	Barred spherule
			6	AAS38-165 M-8 P-2	50	I-type spherule with Fe-Ni bead
			7	AAS38-165 M-8 P-3	128	barred spherule
			8	AAS38-165 M-9 P-3	43	I-type spherule with Fe-Ni bead
			9	AAS38-165 M-10 P-5	195	Porphyritic olivine spherule
			10	AAS38-165 M-11 P-2	181	Porphyritic spherule
			11	AAS38-155 M-4 P-3	274	Glassy spherule
			12	AAS38-155 M-6 P-16	294	Porphyritic spherule
			13	AAS38-155 M-6 P-20	165	Cryptocrystalline spherule
			14	AAS38-155 M-6 P-22	142	G-type spherule
			15	AAS38-155 M-8 P-3	194	s-type spherule
			16	AAS38-153 M-11 P-1	80	Porphyritic (RGB) spherule with chrome-spinel inclusions
			17	AAS38-153 M-11 P-2	153	Porphyritic spherule
			18	AAS38-153 M-19 P-4	197	Porphyritic spherule
			19	AAS38-153 M-21 P-2	286	barred spherule
			20	AAS38-153 M-23 P-1	239	barred spherule
			21	AAS38-147 M-4 P-89	218	Barred spherule
			22	AAS38-147 M-20 P-3	145	Barred spherule
			23	AAS38-147 M-20 P-5	192	Cryptocrystalline spherule
			24	AAS38-139 M-1 P-1	195	Barred spherule
			25	AAS38-139 M-7 P-2	203	Porphyritic spherule
			26	AAS38-139 M-7 P-4	197	Porphyritic spherule
			27	AAS38-139 M-7 P-10	390	barred spherule
			28	AAS38-139 M-9 P-2	189	barred spherule
			29	AAS38-139 M-9 P-6	195	RGB spherule with a large olivine having reaction rims
			30	AAS38-139 M-10 P-3	117	Barred spherule
			31	AAS38-139 M-10 P-4	217	Porphyritic spherule
			32	AAS38-139 M-14 P-14-14 B OLD	286	Barred spherule
			33	AAS38-139 M-15 P-2	190	Barred spherule
			34	AAS38-139 M-15 P-3	125	Porphyritic spherule
